# Supplementary material for: Embryonic transcriptome unravels mechanisms and pathways underlying embryonic development with respect to muscle growth, egg production, and plumage formation in native and broiler chickens
Source: Front Genet. 2022 Oct 14;13:990849. doi: 10.3389/fgene.2022.990849 (PMC9616467; doi:10.3389/fgene.2022.990849)
Supplement: Supplementary file 2 [file DataSheet3.xlsx]

## Sheet: kegg 7D 18U.
Supplementary file 3. GO enrichment analysis and pathways in PD4 7th-day embryo (downregulated) and 18th-day thigh muscle (upregulated) as compared to their respective control samples of control broiler.
ID	Gene Name	COG_ONTOLOGY	GOTERM_MF_DIRECT	KEGG_PATHWAY
374159	ATP synthase, H+ transporting, mitochondrial F1 complex, alpha subunit 1, cardiac muscle(ATP5A1)		GO:0005524~ATP binding,GO:0046933~proton-transporting ATP synthase activity, rotational mechanism,GO:0046961~proton-transporting ATPase activity, rotational mechanism,	gga00190:Oxidative phosphorylation,gga01100:Metabolic pathways,
424165	Bardet-Biedl syndrome 5(BBS5)		GO:0032266~phosphatidylinositol-3-phosphate binding,
423642	CDGSH iron sulfur domain 1(CISD1)		GO:0051537~2 iron, 2 sulfur cluster binding,
415360	DnaJ (Hsp40) homolog, subfamily A, member 4(DNAJA4)		GO:0005524~ATP binding,
420701	LIM domains containing 1(LIMD1)		GO:0003714~transcription corepressor activity,GO:0008270~zinc ion binding,
419039	NADH:ubiquinone oxidoreductase subunit A9(NDUFA9)	Cell envelope biogenesis, outer membrane / Carbohydrate transport and metabolism,	GO:0003954~NADH dehydrogenase activity,GO:0050662~coenzyme binding,	gga00190:Oxidative phosphorylation,gga01100:Metabolic pathways,
423415	NADH:ubiquinone oxidoreductase subunit B1(NDUFB1)		GO:0003954~NADH dehydrogenase activity,	gga00190:Oxidative phosphorylation,gga01100:Metabolic pathways,
423763	NADH:ubiquinone oxidoreductase subunit B8(NDUFB8)		GO:0008137~NADH dehydrogenase (ubiquinone) activity,	gga00190:Oxidative phosphorylation,gga01100:Metabolic pathways,
423020	Parkinson disease 7 domain containing 1(PDDC1)		GO:0019172~glyoxalase III activity,
424960	UDP-GlcNAc:betaGal beta-1,3-N-acetylglucosaminyltransferase 5(B3GNT5)		GO:0008378~galactosyltransferase activity,GO:0008457~beta-galactosyl-N-acetylglucosaminylgalactosylglucosyl-ceramide beta-1,3-acetylglucosaminyltransferase activity,	gga00601:Glycosphingolipid biosynthesis - lacto and neolacto series,gga01100:Metabolic pathways,
422547	acyl-CoA synthetase long-chain family member 1(ACSL1)	Lipid metabolism,	GO:0004467~long-chain fatty acid-CoA ligase activity,	gga00061:Fatty acid biosynthesis,gga00071:Fatty acid degradation,gga01100:Metabolic pathways,gga01212:Fatty acid metabolism,gga03320:PPAR signaling pathway,gga04146:Peroxisome,gga04920:Adipocytokine signaling pathway,
378926	ankyrin repeat domain 1 (cardiac muscle)(ANKRD1)		GO:0001105~RNA polymerase II transcription coactivator activity,GO:0003677~DNA binding,GO:0003714~transcription corepressor activity,GO:0031432~titin binding,
426154	basic transcription factor 3(BTF3)
396522	calponin 1, basic, smooth muscle(CNN1)	Cytoskeleton,	GO:0003779~actin binding,GO:0005515~protein binding,GO:0005516~calmodulin binding,
416975	coenzyme Q5 homolog, methyltransferase (S. cerevisiae)(COQ5)		GO:0008425~2-polyprenyl-6-methoxy-1,4-benzoquinone methyltransferase activity,GO:0008757~S-adenosylmethionine-dependent methyltransferase activity,GO:0102005~2-octaprenyl-6-methoxy-1,4-benzoquinone methylase activity,	gga00130:Ubiquinone and other terpenoid-quinone biosynthesis,gga01100:Metabolic pathways,
423342	coenzyme Q6 monooxygenase(COQ6)		GO:0004497~monooxygenase activity,GO:0016709~oxidoreductase activity, acting on paired donors, with incorporation or reduction of molecular oxygen, NAD(P)H as one donor, and incorporation of one atom of oxygen,GO:0016712~oxidoreductase activity, acting on paired donors, with incorporation or reduction of molecular oxygen, reduced flavin or flavoprotein as one donor, and incorporation of one atom …	gga00130:Ubiquinone and other terpenoid-quinone biosynthesis,gga01100:Metabolic pathways,
395105	corticotropin releasing hormone receptor 2(CRHR2)		GO:0004930~G-protein coupled receptor activity,GO:0043404~corticotropin-releasing hormone receptor activity,	gga04080:Neuroactive ligand-receptor interaction,
416860	diablo, IAP-binding mitochondrial protein(DIABLO)
424877	enoyl-CoA, hydratase/3-hydroxyacyl CoA dehydrogenase(EHHADH)		GO:0003857~3-hydroxyacyl-CoA dehydrogenase activity,	gga00071:Fatty acid degradation,gga00280:Valine, leucine and isoleucine degradation,gga00310:Lysine degradation,gga00380:Tryptophan metabolism,gga00410:beta-Alanine metabolism,gga00640:Propanoate metabolism,gga00650:Butanoate metabolism,gga01100:Metabolic pathways,gga01130:Biosynthesis of antibiotics,gga01200:Carbon metabolism,gga01212:Fatty acid metabolism,gga03320:PPAR signaling pathway,gga0414…
426932	gamma-butyrobetaine hydroxylase 1(BBOX1)		GO:0005506~iron ion binding,GO:0008270~zinc ion binding,GO:0008336~gamma-butyrobetaine dioxygenase activity,	gga00310:Lysine degradation,
415783	glucose-6-phosphate isomerase(GPI)		GO:0004347~glucose-6-phosphate isomerase activity,	gga00010:Glycolysis / Gluconeogenesis,gga00030:Pentose phosphate pathway,gga00500:Starch and sucrose metabolism,gga00520:Amino sugar and nucleotide sugar metabolism,gga01100:Metabolic pathways,gga01130:Biosynthesis of antibiotics,gga01200:Carbon metabolism,
396261	glutamic-oxaloacetic transaminase 1, soluble(GOT1)		GO:0004069~L-aspartate:2-oxoglutarate aminotransferase activity,GO:0004609~phosphatidylserine decarboxylase activity,GO:0030170~pyridoxal phosphate binding,GO:0042802~identical protein binding,GO:0047801~L-cysteine:2-oxoglutarate aminotransferase activity,GO:0080130~L-phenylalanine:2-oxoglutarate aminotransferase activity,	gga00220:Arginine biosynthesis,gga00250:Alanine, aspartate and glutamate metabolism,gga00270:Cysteine and methionine metabolism,gga00330:Arginine and proline metabolism,gga00350:Tyrosine metabolism,gga00360:Phenylalanine metabolism,gga00400:Phenylalanine, tyrosine and tryptophan biosynthesis,gga01100:Metabolic pathways,gga01130:Biosynthesis of antibiotics,gga01200:Carbon metabolism,gga01210:2-Oxo…
396322	glutathione S-transferase theta 1(GSTT1)	Posttranslational modification, protein turnover, chaperones,	GO:0004364~glutathione transferase activity,	gga00480:Glutathione metabolism,gga00980:Metabolism of xenobiotics by cytochrome P450,gga00982:Drug metabolism - cytochrome P450,
373997	lactate dehydrogenase B(LDHB)		GO:0004459~L-lactate dehydrogenase activity,	gga00010:Glycolysis / Gluconeogenesis,gga00270:Cysteine and methionine metabolism,gga00620:Pyruvate metabolism,gga00640:Propanoate metabolism,gga01100:Metabolic pathways,gga01130:Biosynthesis of antibiotics,
417778	leucine-rich single-pass membrane protein 1(LSMEM1)
417517	malate dehydrogenase 2(MDH2)		GO:0030060~L-malate dehydrogenase activity,GO:0044822~poly(A) RNA binding,	gga00020:Citrate cycle (TCA cycle),gga00270:Cysteine and methionine metabolism,gga00620:Pyruvate metabolism,gga00630:Glyoxylate and dicarboxylate metabolism,gga01100:Metabolic pathways,gga01130:Biosynthesis of antibiotics,gga01200:Carbon metabolism,
428592	mitochondrial pyruvate carrier 1(MPC1)		GO:0050833~pyruvate transmembrane transporter activity,
425033	muscleblind-like splicing regulator 1(MBNL1)		GO:0003723~RNA binding,GO:0003725~double-stranded RNA binding,GO:0044822~poly(A) RNA binding,GO:0046872~metal ion binding,
418056	myoglobin(MB)		GO:0005344~oxygen transporter activity,GO:0019825~oxygen binding,GO:0020037~heme binding,GO:0046872~metal ion binding,
396067	myosin, light chain 3, alkali; ventricular, skeletal, slow(MYL3)		GO:0005509~calcium ion binding,	gga04260:Cardiac muscle contraction,gga04261:Adrenergic signaling in cardiomyocytes,
422682	myozenin 2(MYOZ2)		GO:0003779~actin binding,GO:0031433~telethonin binding,GO:0051373~FATZ binding,
427196	nicotinamide nucleotide transhydrogenase(NNT)		GO:0008750~NAD(P)+ transhydrogenase (AB-specific) activity,GO:0050661~NADP binding,GO:0051287~NAD binding,	gga00760:Nicotinate and nicotinamide metabolism,gga01100:Metabolic pathways,
422214	nuclear cap binding protein subunit 2, 20kDa(LOC422214)		GO:0000166~nucleotide binding,GO:0000339~RNA cap binding,GO:0000340~RNA 7-methylguanosine cap binding,GO:0003729~mRNA binding,GO:0017069~snRNA binding,	gga03013:RNA transport,gga03015:mRNA surveillance pathway,gga03040:Spliceosome,
396378	phospholamban(PLN)		GO:0005246~calcium channel regulator activity,GO:0042030~ATPase inhibitor activity,	gga04020:Calcium signaling pathway,gga04261:Adrenergic signaling in cardiomyocytes,
428652	potassium voltage-gated channel modifier subfamily F member 1(KCNF1)		GO:0005251~delayed rectifier potassium channel activity,
427017	protein kinase, AMP-activated, beta 2 non-catalytic subunit(PRKAB2)		GO:0004679~AMP-activated protein kinase activity,GO:0016301~kinase activity,	gga04068:FoxO signaling pathway,gga04910:Insulin signaling pathway,gga04920:Adipocytokine signaling pathway,gga04931:Insulin resistance,
425027	signal sequence receptor, gamma (translocon-associated protein gamma)(SSR3)			gga04141:Protein processing in endoplasmic reticulum,
771780	small muscle protein, X-linked(SMPX)
422546	solute carrier family 25 (mitochondrial carrier; adenine nucleotide translocator), member 4(SLC25A4)		GO:0003735~structural constituent of ribosome,GO:0005215~transporter activity,	gga04020:Calcium signaling pathway,
395758	succinate dehydrogenase complex flavoprotein subunit A(SDHA)		GO:0000104~succinate dehydrogenase activity,GO:0008177~succinate dehydrogenase (ubiquinone) activity,GO:0009055~electron carrier activity,GO:0050660~flavin adenine dinucleotide binding,	gga00020:Citrate cycle (TCA cycle),gga00190:Oxidative phosphorylation,gga01100:Metabolic pathways,gga01130:Biosynthesis of antibiotics,gga01200:Carbon metabolism,
422932	succinate-CoA ligase, alpha subunit(SUCLG1)		GO:0004775~succinate-CoA ligase (ADP-forming) activity,GO:0004776~succinate-CoA ligase (GDP-forming) activity,GO:0044822~poly(A) RNA binding,GO:0048037~cofactor binding,	gga00020:Citrate cycle (TCA cycle),gga00640:Propanoate metabolism,gga01100:Metabolic pathways,gga01130:Biosynthesis of antibiotics,gga01200:Carbon metabolism,
374042	superoxide dismutase 2, mitochondrial(SOD2)	Inorganic ion transport and metabolism,	GO:0004784~superoxide dismutase activity,GO:0046872~metal ion binding,	gga04068:FoxO signaling pathway,gga04146:Peroxisome,
422618	trans-2,3-enoyl-CoA reductase-like(TECRL)		GO:0016627~oxidoreductase activity, acting on the CH-CH group of donors,
421147	translocase of inner mitochondrial membrane 17 homolog A (yeast)(TIMM17A)		GO:0015450~P-P-bond-hydrolysis-driven protein transmembrane transporter activity,
421888	tubulointerstitial nephritis antigen(TINAG)		GO:0005044~scavenger receptor activity,GO:0008234~cysteine-type peptidase activity,GO:0030247~polysaccharide binding,
415752	ubiquinol-cytochrome c reductase, Rieske iron-sulfur polypeptide 1(UQCRFS1)		GO:0008121~ubiquinol-cytochrome-c reductase activity,GO:0046872~metal ion binding,GO:0051537~2 iron, 2 sulfur cluster binding,	gga00190:Oxidative phosphorylation,gga01100:Metabolic pathways,gga04260:Cardiac muscle contraction,
415817	ubiquitin specific peptidase 10(USP10)		GO:0002039~p53 binding,GO:0004197~cysteine-type endopeptidase activity,GO:0004843~thiol-dependent ubiquitin-specific protease activity,GO:0044325~ion channel binding,GO:0044822~poly(A) RNA binding,
423641	ubiquitin-conjugating enzyme E2D 1 (UBC4/5 homolog, yeast)(UBE2D1)		GO:0005524~ATP binding,GO:0061631~ubiquitin conjugating enzyme activity,	gga04120:Ubiquitin mediated proteolysis,gga04141:Protein processing in endoplasmic reticulum,

## Sheet: kegg 7U 18D.
Supplementary file 3. GO enrichment analysis and pathways in PD4 7th-day embryo (upregulated) and 18th-day thigh muscle (downregulated) as compared to their respective control samples of control broiler.
ID	Gene Name	COG_ONTOLOGY	GOTERM_MF_DIRECT	KEGG_PATHWAY
424380	3-hydroxy-3-methylglutaryl-CoA synthase 2 (mitochondrial)(HMGCS2)		GO:0004421~hydroxymethylglutaryl-CoA synthase activity,	gga00072:Synthesis and degradation of ketone bodies,gga00280:Valine, leucine and isoleucine degradation,gga00650:Butanoate metabolism,gga00900:Terpenoid backbone biosynthesis,gga01100:Metabolic pathways,gga01130:Biosynthesis of antibiotics,
423946	ADAM metallopeptidase domain 5, pseudogene(ADAM5)		GO:0004222~metalloendopeptidase activity,
418431	ADP ribosylation factor like GTPase 13B(ARL13B)		GO:0005525~GTP binding,
420170	ADP-ribosylation factor guanine nucleotide-exchange factor 1 (brefeldin A-inhibited)(ARFGEF1)	General function prediction only,	GO:0005086~ARF guanyl-nucleotide exchange factor activity,	gga04144:Endocytosis,
423943	CUB and zona pellucida like domains 1(CUZD1)
420703	CUB domain containing protein 1(CDCP1)
395351	D4, zinc and double PHD fingers, family 3(DPF3)	Transcription / Cell division and chromosome partitioning,	GO:0003676~nucleic acid binding,GO:0008270~zinc ion binding,
426890	KIAA1328(KIAA1328)
421467	N-acetylneuraminic acid phosphatase(NANP)	General function prediction only,	GO:0050124~N-acylneuraminate-9-phosphatase activity,	gga00520:Amino sugar and nucleotide sugar metabolism,gga01100:Metabolic pathways,
427808	RAB11 family interacting protein 4 (class II)(RAB11FIP4)		GO:0005509~calcium ion binding,	gga04144:Endocytosis,
374105	RIMS binding protein 2(RIMBP2)
421053	Rho GTPase activating protein 28(ARHGAP28)
421900	Rho guanine nucleotide exchange factor (GEF) 10(ARHGEF10)		GO:0005089~Rho guanyl-nucleotide exchange factor activity,
424063	SATB homeobox 2(SATB2)		GO:0003677~DNA binding,GO:0003682~chromatin binding,GO:0043565~sequence-specific DNA binding,
416550	SLC9A3 regulator 2(SLC9A3R2)
373988	T-box 5(TBX5)		GO:0000977~RNA polymerase II regulatory region sequence-specific DNA binding,GO:0001228~transcriptional activator activity, RNA polymerase II transcription regulatory region sequence-specific binding,GO:0003677~DNA binding,GO:0003700~transcription factor activity, sequence-specific DNA binding,GO:0005515~protein binding,GO:0008134~transcription factor binding,GO:0030274~LIM domain binding,GO:0043…
395868	T-cell leukemia homeobox 1(TLX1)		GO:0043565~sequence-specific DNA binding,
415364	TBC1 domain family member 2B(TBC1D2B)		GO:0005096~GTPase activator activity,GO:0017137~Rab GTPase binding,
423263	UDP-N-acetyl-alpha-D-galactosamine:polypeptide N-acetylgalactosaminyltransferase 16(GALNT16)	Cell envelope biogenesis, outer membrane,	GO:0016757~transferase activity, transferring glycosyl groups,GO:0030246~carbohydrate binding,	gga00512:Mucin type O-Glycan biosynthesis,gga01100:Metabolic pathways,
423867	WW domain binding protein 1-like(WBP1L)
414877	avian beta-defensin 13(AvBD13)
428333	cAMP responsive element binding protein 3-like 3(CREB3L3)		GO:0000977~RNA polymerase II regulatory region sequence-specific DNA binding,GO:0001228~transcriptional activator activity, RNA polymerase II transcription regulatory region sequence-specific binding,GO:0035497~cAMP response element binding,	gga04261:Adrenergic signaling in cardiomyocytes,gga04916:Melanogenesis,gga04931:Insulin resistance,
771940	ceruloplasmin (ferroxidase)(CP)		GO:0004322~ferroxidase activity,GO:0005507~copper ion binding,	gga00860:Porphyrin and chlorophyll metabolism,
395180	chemokine (C-X-C motif) ligand 12(CXCL12)		GO:0008009~chemokine activity,GO:0042056~chemoattractant activity,GO:0045236~CXCR chemokine receptor binding,	gga04060:Cytokine-cytokine receptor interaction,gga04672:Intestinal immune network for IgA production,
417534	chemokine(CCLI10)		GO:0008009~chemokine activity,GO:0048020~CCR chemokine receptor binding,
419400	chromosome 21 open reading frame, human C1orf222(C21H1ORF222)	Cell division and chromosome partitioning,
420145	chromosome 28 open reading frame, human C19orf44(C19ORF44)
422000	chromosome 3 open reading frame, human C8orf80(C3H8ORF80)
424559	cilia and flagella associated protein 57(CFAP57)
396276	collagen, type XIV, alpha 1(COL14A1)		GO:0044822~poly(A) RNA binding,
396370	complement component 3(C3)		GO:0004252~serine-type endopeptidase activity,GO:0004866~endopeptidase inhibitor activity,	gga04145:Phagosome,gga05168:Herpes simplex infection,
396088	crystallin, beta B2(CRYBB2)		GO:0005212~structural constituent of eye lens,
427004	dynein, axonemal, heavy chain 3(DNAH3)	Cytoskeleton,	GO:0003777~microtubule motor activity,GO:0005524~ATP binding,GO:0016887~ATPase activity,
395223	female expressed transcript 1(FET1)
422151	fibronectin type III domain containing 3A-like(LOC422151)
396489	glutamate-ammonia ligase(GLUL)		GO:0004351~glutamate decarboxylase activity,GO:0004356~glutamate-ammonia ligase activity,GO:0005524~ATP binding,	gga00220:Arginine biosynthesis,gga00250:Alanine, aspartate and glutamate metabolism,gga00630:Glyoxylate and dicarboxylate metabolism,gga00910:Nitrogen metabolism,gga01100:Metabolic pathways,gga01230:Biosynthesis of amino acids,
396273	goosecoid homeobox(GSC)		GO:0043565~sequence-specific DNA binding,
395366	guanylate binding protein(GBP)		GO:0003924~GTPase activity,GO:0005525~GTP binding,
418516	holocarboxylase synthetase (biotin-(proprionyl-CoA-carboxylase (ATP-hydrolysing)) ligase)(HLCS)	Coenzyme metabolism,		gga00780:Biotin metabolism,gga01100:Metabolic pathways,
416871	hydrogen voltage gated channel 1(HVCN1)		GO:0030171~voltage-gated proton channel activity,
429941	immunoglobulin superfamily containing leucine-rich repeat 2(ISLR2)	Function unknown,
415537	immunoglobulin superfamily, DCC subclass, member 4(IGDCC4)
416054	kelch domain containing 8B(KLHDC8B)
424583	kinesin family member 2C(KIF2C)		GO:0003777~microtubule motor activity,GO:0005524~ATP binding,GO:0016887~ATPase activity,
420829	lysine demethylase 1B(KDM1B)		GO:0003677~DNA binding,GO:0008270~zinc ion binding,GO:0034648~histone demethylase activity (H3-dimethyl-K4 specific),GO:0034649~histone demethylase activity (H3-monomethyl-K4 specific),GO:0050660~flavin adenine dinucleotide binding,
770321	lysophospholipase I(LYPLA1)			gga00564:Glycerophospholipid metabolism,
395890	nestin(NES)		GO:0005198~structural molecule activity,
417869	neuron navigator 3(NAV3)		GO:0005524~ATP binding,
395220	orosomucoid 1 (ovoglycoprotein)(ORM1)
423528	pecanex homolog 4 (Drosophila)(PCNX4)
395429	periostin, osteoblast specific factor(POSTN)		GO:0008201~heparin binding,GO:0046872~metal ion binding,GO:0050839~cell adhesion molecule binding,
427290	phosphatidylinositol glycan anchor biosynthesis class G(PIGG)	Inorganic ion transport and metabolism,	GO:0051267~CP2 mannose-ethanolamine phosphotransferase activity,	gga00563:Glycosylphosphatidylinositol(GPI)-anchor biosynthesis,
419444	phosphatidylinositol-4,5-bisphosphate 3-kinase, catalytic subunit delta(PIK3CD)		GO:0016301~kinase activity,GO:0016303~1-phosphatidylinositol-3-kinase activity,GO:0035005~1-phosphatidylinositol-4-phosphate 3-kinase activity,	gga00562:Inositol phosphate metabolism,gga04012:ErbB signaling pathway,gga04068:FoxO signaling pathway,gga04070:Phosphatidylinositol signaling system,gga04150:mTOR signaling pathway,gga04210:Apoptosis,gga04370:VEGF signaling pathway,gga04510:Focal adhesion,gga04620:Toll-like receptor signaling pathway,gga04630:Jak-STAT signaling pathway,gga04810:Regulation of actin cytoskeleton,gga04910:Insulin s…
416730	phospholipase C, beta 4(PLCB4)		GO:0004435~phosphatidylinositol phospholipase C activity,GO:0004871~signal transducer activity,GO:0005509~calcium ion binding,	gga00562:Inositol phosphate metabolism,gga01100:Metabolic pathways,gga04020:Calcium signaling pathway,gga04070:Phosphatidylinositol signaling system,gga04261:Adrenergic signaling in cardiomyocytes,gga04270:Vascular smooth muscle contraction,gga04310:Wnt signaling pathway,gga04540:Gap junction,gga04912:GnRH signaling pathway,gga04916:Melanogenesis,
424666	phospholipid phosphatase 3(PLPP3)		GO:0042392~sphingosine-1-phosphate phosphatase activity,GO:0042577~lipid phosphatase activity,	gga00561:Glycerolipid metabolism,gga00564:Glycerophospholipid metabolism,gga00565:Ether lipid metabolism,gga00600:Sphingolipid metabolism,gga01100:Metabolic pathways,
418430	protein S (alpha)(PROS1)		GO:0005509~calcium ion binding,
100857269	rab11 family-interacting protein 3-like(LOC100857269)		GO:0005509~calcium ion binding,	gga04144:Endocytosis,
769516	receptor tyrosine kinase-like orphan receptor 2(ROR2)		GO:0004672~protein kinase activity,GO:0005524~ATP binding,
417433	regulator of G-protein signaling 9(RGS9)		GO:0004871~signal transducer activity,GO:0005096~GTPase activator activity,	gga04744:Phototransduction,
419126	retinoblastoma-like 1 (p107)(RBL1)			gga04110:Cell cycle,gga04350:TGF-beta signaling pathway,
378800	sclerostin domain containing 1(SOSTDC1)
422211	sestrin 2(SESN2)			gga04115:p53 signaling pathway,
395162	shisa homolog 2 (Xenopus laevis)(SHISA2)
395933	sulfotransferase(LOC395933)		GO:0008146~sulfotransferase activity,
425052	t-complex 11 like 2(TCP11L2)
770784	tetratricopeptide repeat domain 12(TTC12)
423061	tubby bipartite transcription factor(TUB)		GO:0035091~phosphatidylinositol binding,
100858683	tubulin gamma complex associated protein 5(TUBGCP5)		GO:0005200~structural constituent of cytoskeleton,GO:0043015~gamma-tubulin binding,
395329	vasoactive intestinal peptide receptor 1(VIPR1)		GO:0004999~vasoactive intestinal polypeptide receptor activity,	gga04080:Neuroactive ligand-receptor interaction,
417855	zinc finger C3H1-type containing(ZFC3H1)		GO:0044822~poly(A) RNA binding,
100859766	zinc finger protein PLAGL2-like(LOC100859766)		GO:0000981~RNA polymerase II transcription factor activity, sequence-specific DNA binding,GO:0001077~transcriptional activator activity, RNA polymerase II core promoter proximal region sequence-specific binding,GO:0043565~sequence-specific DNA binding,GO:0046872~metal ion binding,
